# Supplementary material for: The effect of lidocaine against sepsis-induced acute lung injury in a mouse model through the JAK2/STAT3 pathway
Source: PLoS One. 2025 May 8;20(5):e0322653. doi: 10.1371/journal.pone.0322653 (PMC12061136; doi:10.1371/journal.pone.0322653)
Supplement: S1 Raw Images — (ZIP) [file pone.0322653.s001.zip]

Archive with 34 entries (31 files):
- S1_raw_images1-tunel and HE picture/
- S1_raw_images1-tunel and HE picture/CLP10 200X (2).tif
- S1_raw_images1-tunel and HE picture/CLP10 200X.tif
- S1_raw_images1-tunel and HE picture/LD3 200X (2).tif
- S1_raw_images1-tunel and HE picture/LD3 200X.tif
- S1_raw_images1-tunel and HE picture/S4 200x (2).tif
- S1_raw_images1-tunel and HE picture/S4 200x.tif
- S1_raw_images1-tunel and HE picture/TUNEL/
- S1_raw_images1-tunel and HE picture/TUNEL/CA4-002 20X cy3.tif
- S1_raw_images1-tunel and HE picture/TUNEL/CA4-002 20X dapi.tif
- S1_raw_images1-tunel and HE picture/TUNEL/CA4-002 20X.tif
- S1_raw_images1-tunel and HE picture/TUNEL/CA4-003 20X cy3.tif
- S1_raw_images1-tunel and HE picture/TUNEL/CA4-003 20X dapi.tif
- S1_raw_images1-tunel and HE picture/TUNEL/CA4-003 20X.tif
- S1_raw_images1-tunel and HE picture/TUNEL/CA4-004 20X cy3 (2).tif
- S1_raw_images1-tunel and HE picture/TUNEL/CA4-004 20X cy3.tif
- S1_raw_images1-tunel and HE picture/TUNEL/CA4-004 20X dapi.tif
- S1_raw_images1-tunel and HE picture/TUNEL/CA4-004 20X.tif
- S1_raw_images1-tunel and HE picture/TUNEL/LD+A5-001 20X cy3.tif
- S1_raw_images1-tunel and HE picture/TUNEL/LD+A5-001 20X dapi.tif
- S1_raw_images1-tunel and HE picture/TUNEL/LD+A5-001 20X.tif
- S1_raw_images1-tunel and HE picture/TUNEL/LD+A5-005 20X cy3.tif
- S1_raw_images1-tunel and HE picture/TUNEL/LD+A5-005 20X dapi.tif
- S1_raw_images1-tunel and HE picture/TUNEL/LD+A5-005 20X.tif
- S1_raw_images1-tunel and HE picture/TUNEL/picture/
- S1_raw_images1-tunel and HE picture/TUNEL/picture/3.10-CB2-2-CY3.tif
- S1_raw_images1-tunel and HE picture/TUNEL/picture/3.10-CB2-2-DAPI.tif
- S1_raw_images1-tunel and HE picture/TUNEL/picture/3.10-CB2-2.tif
- S1_raw_images1-tunel and HE picture/TUNEL/picture/3.12-LD1-2-CY3.tif
- S1_raw_images1-tunel and HE picture/TUNEL/picture/3.12-LD1-2-DAPI.tif
- S1_raw_images1-tunel and HE picture/TUNEL/picture/3.12-LD1-2.tif
- S1_raw_images1-tunel and HE picture/TUNEL/picture/N3-002 20X cy3.tif
- S1_raw_images1-tunel and HE picture/TUNEL/picture/N3-002 20X dapi.tif
- S1_raw_images1-tunel and HE picture/TUNEL/picture/N3-002 20X.tif
